# Supplementary material for: Identifying rare genetic variants in 21 highly multiplex autism families: the role of diagnosis and autistic traits
Source: Mol Psychiatry. 2023 Jan 26;28(5):2148–57. doi: 10.1038/s41380-022-01938-4 (PMC10575770; doi:10.1038/s41380-022-01938-4)
Supplement: Supplementary file 4 — Supplementary Table 1 [file 41380_2022_1938_MOESM4_ESM.xlsx]

## Sheet: Supplementary Table 1
Pedigree	Category	Total samples	Total samples in the category	Variant present in phenotypic trait group	Variant absent in phenotypic trait group
F2	BAP	3	9	BAP, MAP, NAP	Control
	MAP	0	0	MAP, NAP	BAP, Control
	NAP	6	6	NAP	BAP, MAP, Control
	Controls	1	1	-	-
F3	BAP	0	0	BAP, MAP, NAP	Control
	MAP	0	0	MAP, NAP	BAP, Control
	NAP	4	4	NAP	BAP, MAP, Control
	Controls	0	0	-	-
F4	BAP	2	6	BAP, MAP, NAP	Control
	MAP	4	4	MAP, NAP	BAP, Control
	NAP	0	0	NAP	BAP, MAP, Control
	Controls	1	1	-	-
F7	BAP	0	0	BAP, MAP, NAP	Control
	MAP	0	0	MAP, NAP	BAP, Control
	NAP	3	3	NAP	BAP, MAP, Control
	Controls	2	2	-	-
F8	BAP	0	0	BAP, MAP, NAP	Control
	MAP	0	0	MAP, NAP	BAP, Control
	NAP	4	4	NAP	BAP, MAP, Control
	Controls	0	0	-	-
F10	BAP	0	0	BAP, MAP, NAP	Control
	MAP	0	0	MAP, NAP	BAP, Control
	NAP	2	2	NAP	BAP, MAP, Control
	Controls	1	1	-	-
F11	BAP	0	0	BAP, MAP, NAP	Control
	MAP	0	0	MAP, NAP	BAP, Control
	NAP	4	4	NAP	BAP, MAP, Control
	Controls	1	1	-	-
F12	BAP	2	6	BAP, MAP, NAP	Control
	MAP	3	4	MAP, NAP	BAP, Control
	NAP	1	1	NAP	BAP, MAP, Control
	Controls	0	0	-	-
F14	BAP	1	4	BAP, MAP, NAP	Control
	MAP	1	3	MAP, NAP	BAP, Control
	NAP	2	2	NAP	BAP, MAP, Control
	Controls	0	0	-	-
F15	BAP	4	6	BAP, MAP, NAP	Control
	MAP	1	2	MAP, NAP	BAP, Control
	NAP	1	1	NAP	BAP, MAP, Control
	Controls	0	0	-	-
F16	BAP	1	4	BAP, MAP, NAP	Control
	MAP	1	3	MAP, NAP	BAP, Control
	NAP	2	2	NAP	BAP, MAP, Control
	Controls	1	1	-	-
F18	BAP	2	6	BAP, MAP, NAP	Control
	MAP	2	4	MAP, NAP	BAP, Control
	NAP	2	2	NAP	BAP, MAP, Control
	Controls	3	3	-	-
F19	BAP	0	0	BAP, MAP, NAP	Control
	MAP	1	2	MAP, NAP	BAP, Control
	NAP	1	1	NAP	BAP, MAP, Control
	Controls	1	1	-	-
F20	BAP	3	5	BAP, MAP, NAP	Control
	MAP	0	0	MAP, NAP	BAP, Control
	NAP	2	2	NAP	BAP, MAP, Control
	Controls	1	1	-	-
F21	BAP	1	4	BAP, MAP, NAP	Control
	MAP	0	0	MAP, NAP	BAP, Control
	NAP	3	3	NAP	BAP, MAP, Control
	Controls	0	0	-	-
F22	BAP	1	3	BAP, MAP, NAP	Control
	MAP	1	2	MAP, NAP	BAP, Control
	NAP	1	1	NAP	BAP, MAP, Control
	Controls	3	0	-	-
F25	BAP	1	4	BAP, MAP, NAP	Control
	MAP	1	3	MAP, NAP	BAP, Control
	NAP	2	2	NAP	BAP, MAP, Control
	Controls	0	0	-	-
F26	BAP	2	4	BAP, MAP, NAP	Control
	MAP	2	2	MAP, NAP	BAP, Control
	NAP	0	0	NAP	BAP, MAP, Control
	Controls	2	2	-	-
F28	BAP	1	3	BAP, MAP, NAP	Control
	MAP	0	0	MAP, NAP	BAP, Control
	NAP	2	2	NAP	BAP, MAP, Control
	Controls	0	0	-	-
F29	BAP	1	4	BAP, MAP, NAP	Control
	MAP	0	0	MAP, NAP	BAP, Control
	NAP	3	3	NAP	BAP, MAP, Control
	Controls	0	0	-	-
F30	BAP	1	6	BAP, MAP, NAP	Control
	MAP	3	5	MAP, NAP	BAP, Control
	NAP	2	2	NAP	BAP, MAP, Control
	Controls	3	3	-	-
